# Supplementary material for: SEMA6A drives GnRH neuron-dependent puberty onset by tuning median eminence vascular permeability
Source: Nat Commun. 2023 Dec 7;14:8097. doi: 10.1038/s41467-023-43820-z (PMC10703890; doi:10.1038/s41467-023-43820-z)
Supplement: Supplementary file 4 — Source Data [file 41467_2023_43820_MOESM4_ESM.xlsx]

## Sheet: Figure 2c,d,f
Fig. 2c	GnRH neuron number E14.5
		nose	Sema6a+/+	Sema6a-/-		CP	Sema6a+/+	Sema6a-/-		forebrain	Sema6a+/+	Sema6a-/-		TOT	Sema6a+/+	Sema6a-/-
			472	455			455	273			442	583			1369	1311
			424	433			338	304			479	368			1241	1105
			413	498			280	355			397	419			1090	1272
			653	513			252	297			476	385			1381	1195
Fig. 2d	GnRH neuron number MPOA E18.5
			Sema6a+/+	Sema6a-/-
			856	904
			1051	826
			919	1071
				956
				849
Fig. 2f	GnRH ME innervation E18.5 (Integrated density FC relative to WT)
			Sema6a+/+	Sema6a-/-
			1.1199	0.65896
			0.875048	0.121966
			1.00505	0.562176
				0.75486
				0.358315

## Sheet: Figure 4a,b,c,d,gi,j,l,m
Fig. 4a	Vagina opening (days)
			Sema6a+/+	Sema6a+/-	Sema6a-/-
			27	31	31
			27	29	35
			27	28	30
			27	29	34
			27	27	37
			27	29	34
			27	25	45
			30	28	54
			31	31	57		did not exhibited VO until sacrific at indicated day
			28	31
			29	28
			26	26
			26	25
			28	29
			27	26
				30
				26
Fig. 4b	Vagina opening and first estrous (days)
		VO	Sema6a+/+	Sema6a+/-	Sema6a-/-		FE	Sema6a+/+	Sema6a+/-	Sema6a-/-
			31	34	49			41	47	54
			29	31	34			38	43	39
			33	29	45			37	40	55
			30	29	28			33	38	49
			31	28	40			39	39	51
			34	44	37			40	47	52
			27	30	34			42	39	58
			25	27	33			39	40	48
			28	34	55			39	41	58	did not exhibited FE until sacrifice at indicated day
				35					39
				35					44
				41					45
				30					37
				25					40
				28					37
				30					33
				30					38
				31					42
Fig. 4c	Balano-preputial separation (days)
			Sema6a+/+	Sema6a+/-	Sema6a-/-
			22	27	28
			24	27	28
			25	27	29
			25	27	27
			26	26	27
			27	26	30
			29	26	30
			24	28	29
			24	28	27
			22	26	24
			22	26	27
				25	24
				23	30		did not exhibited BPS until sacrifice at indicated day
				26	30
				24
				24
				25
				26
				26
				25
				26
				27
Fig. 4d	GnRH ME innervation adult (Integrated density FC relative to WT)
		females	Sema6a+/+	Sema6a-/-			males	Sema6a+/+	Sema6a-/-
			1.12577	0.584236				1.36737	0.550178
			1.18453	0.340699				0.632633	0.582361
			0.689703	0.211156				1.65681	0.342512		did not exhibited VO until sacrifice at indicated day
								0.750222	0.291159
								0.592972	0.483544
Fig. 4g	Ovaries weight (g)
			Sema6a+/+	Sema6a-/-
			0.0027	0.002
			0.0022	0.0017
			0.00215	0.00275
			0.00245	0.00265
			0.00275	0.0014
			0.0026	0.00165
			0.00205	0.0015
			0.00295	0.0026
			0.00225	0.00185
			0.0026	0.001
			0.0029	0.00125
			0.0023	0.00205			did not exhibited VO until sacrifice at indicated day
			0.00265
			0.0034
			0.002
			0.002
			0.00185
			0.00225
			0.0022
			0.0017
Fig. 4i	follicle subtype no./tot follicle no. (%)
		primary	Sema6a+/+	Sema6a-/-			secondary	Sema6a+/+	Sema6a-/-		pre-antral	Sema6a+/+	Sema6a-/-			early antral	Sema6a+/+	Sema6a-/-
			9	23				25	13			47	51				19	13
			9	9				22	20			37	40				33	31
			2	8				30	20			46	46				22	26
			11	17				14	25			57	54				19	4
			19	4				29	19			42	58				10	19
			22	3				15	29			48	50				15	18
Fig. 4j	Testes weight (g)
			Sema6a+/+	Sema6a-/-
			0.0419	0.03335
			0.0343	0.04
			0.0327	0.03175
			0.02885	0.0253
			0.02925	0.02195
			0.017	0.01125
			0.0485	0.01235
			0.04935	0.0085
			0.05675	0.03935
			0.05015	0.01335			did not exhibited BPS until sacrifice at indicated day
				0.01695
				0.04555
Fig. 4l	CYP17A1+ area/section (%)
			Sema6a+/+	Sema6a-/-
			4.21305	1.91757
			3.7911	1.98488
			2.65881	1.98117
			4.37855	1.15406
			3.62694	2.51529
			4.67986	0.836202
Fig. 4m	Lhb mRNA relative expression (2^-DDCt)
			Sema6a+/+	Sema6a-/-
			0.577143	0.508514
			1.06813	0.705673
			0.432233	0.322344
			1.46199	0.111524
			0.373783	0.0820736
			1.07431	0.310365
			0.460473	0.382259
				0.435824
				0.278715

## Sheet: Figure 6b,f
Fig. 6b	mBECs trans-endothelial electric resistance (% to T0)
				Mock apical			SEMA6AECTO apical			Mock basal			SEMA6AECTO basal
		min	0	100	100	100	100	100	100	100	100	100	100	100	100
			30	58.7302	72.7273	62.7119	43.9024	45.283	58	47.541	59.6154	51.7857	53.9683	50.7692	59.1549
			60	42.8571	79.5455	50.8475	68.2927	47.1698	78	52.459	73.0769	67.8571	25.3968	44.6154	49.2958
			120	61.9048	86.3636	59.322	70.7317	43.3962	64	52.459	84.6154	51.7857	31.746	27.6923	46.4789
			180	47.619	56.8182	61.0169	70.7317	35.8491	82	55.7377	61.5385	53.5714	28.5714	23.0769	21.1268
			240	73.0159	104.545	81.3559	90.2439	52.8302	66	60.6557	78.8462	60.7143	41.2698	33.8462	47.8873
Fig. 6f	HUVECs PLXNA2-shRNA trans-endothelial electric resistance (% to T0)
				Mock basal shScr			SEMA6AECTO basal shScr			Mock basal shPLXNA2 (B)			SEMA6AECTO basal shPLXNA2 (B)			Mock basal shPLXNA2 (C)			SEMA6AECTO basal shPLXNA2 (C)
		min	0	100	100	100	100	100	100	100	100	100	100	100	100	100	100	100	100	100	100
			30	100	100	101.562	96.9072	94.7368	94.2105	100	103.191	99.4737	97.3684	96.8912	98.9529	101.042	98.4456	101.064	98.4536	101.047	100.532
			60	96.9231	97.3684	99.4792	90.2062	91.0526	94.2105	97.8947	98.4043	98.421	98.421	97.9275	99.4764	98.9583	99.4819	101.064	95.3608	96.8586	101.596
			120	96.9231	97.8947	97.9167	89.6907	90.5263	88.9474	96.8421	98.9362	97.8947	95.2632	93.7824	97.9058	98.4375	98.4456	98.4043	95.3608	96.8586	98.9362
			180	96.9231	97.8947	97.9167	90.7216	88.9474	89.4737	95.2632	98.4043	95.2632	94.7368	93.7824	96.8586	98.9583	98.9637	98.4043	92.7835	95.8115	96.8085
			240	97.4359	96.8421	97.9167	92.268	89.4737	89.4737	97.3684	97.8723	95.7895	94.2105	93.7824	95.288	97.3958	97.9275	99.4681	92.268	94.2408	96.8085

## Sheet: Figure 7c,e
Fig. 7c	Evans Blue (mean pixel intensity FC relative to WT)
			Sema6a+/+	Sema6a-/-
			1.44471	0.4226
			0.8243	0.452749
			0.656613	0.360638
			1.6136	0.195957
			0.460771	0.280611
Fig. 7e	PLVAP+ Loop number/slice
			Sema6a+/+	Sema6a-/-
			1.85714	1.22222
			1.5	0.666667
			2.1875	0.904762

## Sheet: Figure 8f,g
Fig. 8f	Unedited blot
Fig. 8g	Densitometric analysis of western blot (cmyc/Gapdh compared to WT)
					SEMA6AWT	SEMA6AI423T
					1	0.467024
					1	0.3714
					1	0.447479

## Sheet: Supplementary Figure 3
Suppl. Fig. 3b	Weight at vagina opening (g)
	Sema6a+/+	Sema6a+/-	Sema6a-/-
	12.3	13.2	15.2
	12.1	15.8	13.3
	13.2	12.6	15.6
	12.1	12.7	16.9
	12.4	12.1	16.1
	12.6	12.7	16.1
	12.9	12.1	18.6
	14	15.5	16
	14.2	16	16.9
	12.3	14.8
	14.4	14.1
	13.6	13.8
	12.5	12.6
	14.4	15.9
	14.3	12
		13.5
		11.7
Suppl. Fig. 3d	Weight at balano-preputial separation (g)
	Sema6a+/+	Sema6a+/-	Sema6a-/-
	15	15	11.9
	8.8	16	13
	13.4	14.7	11.7
	12.1	12.3	11
	12.2	11.4	8.4
	9.5	12.4	7
	8.8	9.4	7.5
	10.6	8.7	9.1
	10	7.8	10
	8.8	10.8	9.6
	9.3	8.2	10
		11.7	7.4
		10.6	6.4
		8.9	9.6
		10.5
		9.1
		9.5
		14.7
		12.2
		12.2
		15.1
		7.6

## Sheet: Supplementary Figure 5
Suppl. Fig. 5a	HUVECs Trans-endothelial electric resistance (% to T0)
			CTRL			VEGFA apical			VEGFA basal
	min	0	100	100	100	100	100	100	100	100	100
		60	77.305	86.7647	112.5	103.817	97.7612	116.667	114.173	100.794	120
		120	96.4539	102.941	104.167	95.4198	98.5075	104.167	98.4252	111.111	113.333
		180	127.66	110.294	106.25	78.626	89.5522	88.3333	111.811	133.333	116.667
Suppl. Fig. 5b	HUVECs Trans-endothelial electric resistance (% to T0)
			Mock apical			Mock basal				SEMA6AECTO apical			SEMA6AECTO basal
	min	0	100	100	100	100	100	100	100	100	100	100	100	100	100	100
		60	102.521	109.42	137.931	99.0909	102.439	100	107.857	91.6667	86.6667	63.2911	92.5926	75.1773	88.0597	67.7419
		120	101.681	91.3043	106.897	109.091	134.959	93.75	114.286	121.667	100	75.9494	81.4815	76.5957	85.8209	77.4194
		180	103.361	104.348	116.379	108.182	123.577	112.5	120.714	125	96	93.038	79.2593	73.7589	82.0896	71.6129
Suppl. Fig. 5d	mBECs Trans-endothelial electric resistance (% to T0)
			CTRL			VEGFA apical			VEGFA basal
	min	0	100	100	100	100	100	100	100	100	100
		60	59.322	127.027	87.8049	105	65	64.5833	49.0566	58.9744	75.6098
		120	76.2712	102.703	85.3659	55	50	41.6667	60.3774	66.6667	90.2439
		180	71.1864	113.514	80.4878	35	40	35.4167	60.3774	79.4872	63.4146
		240	79.661	127.027	107.317	57.5	60	54.1667	77.3585	102.564	117.073
Suppl. Fig. 5g	PLXNA1-4 mRNA relative expression (2^-DCt)
		PLXNA1	PLXNA2	PLXNA3	PLXNA4
		0.00559411	0.0147245	0.00230608	0.00390878
		0.00545219	0.0184913	0.00208847	0.00405539
		0.00572538	0.0160955	0.00222495	0.00356159
Suppl. Fig. 5h	PLXNA2 mRNA relative expression (2^-DCt)
	shScr	shPLXNA2 A	shPLXNA2 B	shPLXNA2 C	shPLXNA2 D
	1	1.06419	0.506764	0.647075	0.80561
